# Supplementary material for: Probiotic Supplementation Improves Gut Microbiota in Chronic Metabolic and Cardio-Cerebrovascular Diseases Among Chinese Adults over 60: Study Using Cross-Sectional and Longitudinal Cohorts
Source: Microorganisms. 2025 Jun 27;13(7):1507. doi: 10.3390/microorganisms13071507 (PMC12299297; doi:10.3390/microorganisms13071507)
Supplement: Supplementary file 1 [file microorganisms-13-01507-s001.zip]

Archive with 2 entries (2 files):
- Supplementary_figure.pdf
- Table S1. The effect of probiotic supplementation on enterotype distribution in different health status groups of cohort 1..xlsx
