# Supplementary material for: Probiotic Supplementation Improves Gut Microbiota in Chronic Metabolic and Cardio-Cerebrovascular Diseases Among Chinese Adults over 60: Study Using Cross-Sectional and Longitudinal Cohorts
Source: Microorganisms. 2025 Jun 27;13(7):1507. doi: 10.3390/microorganisms13071507 (PMC12299297; doi:10.3390/microorganisms13071507)
Supplement: Supplementary file 1 [file microorganisms-13-01507-s001.zip › Table S1. The effect of probiotic supplementation on enterotype distribution in different health status groups of cohort 1..xlsx]

## Sheet: Sheet1
Supplementary Table S1. The effect of probiotic supplementation on enterotype distribution in different health status groups of cohort 1.
Characteristics	Enterotype 1 (%)	Enterotype 2 (%)	Total (%)	X2	P value
P Vs. NP	(n = 814)	(n = 354)	(n = 1, 168)	1.661	0.198
P	470 (57.74)	190 (53.67)	660 (56.51)
NP	344 (42.26)	164 (46.33)	508 (43.49)
CMD-P Vs. CMD-NP	(n = 394)	(n = 153)	(n = 547)	1.243	0.265
CMD-P	247 (62.69)	88 (57.52)	335 (61.24)
CMD-NP	147 (37.31)	65 (42.48)	212 (38.76)
CCD-P Vs. CCD-NP	(n = 240)	(n = 99)	(n = 339)	1.49	0.222
CCD-P	129 (53.75)	46 (46.46)	175 (51.62)
CCD-NP	111 (46.25)	53 (53.53)	164 (48.38)
H-P Vs. H-NP	(n = 180)	(n = 102)	(n = 282)	0.188	0.665
H-P	94 (52.22)	56 (54.90)	150 (53.19)
H-NP	86 (47.78)	46 (45.10)	132 (46.81)
CMD-NP Vs. H-NP	(n = 233)	(n = 111)	(n = 344)	0.653	0.419
CMD-NP	147 (63.09)	65 (58.56)	212 (61.63)
H-NP	86 (36.91)	46 (41.44)	132 (38.37)
CCD-NP Vs. H-NP	(n = 197)	(n = 99)	(n = 296)	0.211	0.646
CCD-NP	111 (56.35)	53 (53.54)	164 (55.41)
H-NP	86 (43.65)	46 (46.46)	132 (44.59)
CMD-NP Vs. CCD-NP	(n = 258)	(n = 118)	(n = 376)	0.118	0.731
CMD-NP	147 (56.98)	65 (55.08)	212 (56.38)
CCD-NP	111 (43.02)	53 (44.92)	164 (43.62)
CMD-P Vs. H-P	(n = 341)	(n = 144)	(n = 485)	6.076	0.014
CMD-P	247 (72.43)	88 (61.11)	335 (69.07)
H-P	94 (27.56)	56 (38.89)	150 (30.93)
CCD-P Vs. H-P	(n = 223)	(n = 102)	(n = 325)	4.578	0.032
CCD-P	129 (57.85)	46 (45.10)	175 (53.85)
H-P	94 (42.15)	56 (54.90)	150 (46.15)
CMD-P Vs. CCD-P	(n = 376)	(n = 134)	(n = 510)	0	0.99
CMD-P	247 (65.69)	88 (65.67)	335 (65.69)
CCD-P	129 (34.31)	46 (34.33)	175 (34.31)
